# Supplementary material for: Variation in the Reported Management of Canine Prolapsed Nictitans Gland and Feline Herpetic Keratitis
Source: Vet Sci. 2018 Jun 1;5(2):54. doi: 10.3390/vetsci5020054 (PMC6024657; doi:10.3390/vetsci5020054)
Supplement: Supplementary file 1 [file vetsci-05-00054-s001.zip]

Archive with 2 entries (2 files):
- Online questionnaire.pdf
- BrAVO questionnaire.pdf
